# Supplementary material for: Poly(3-hydroxybutyrate) 3D-Scaffold–Conduit for Guided Tissue Sprouting
Source: Int J Mol Sci. 2023 Apr 9;24(8):6965. doi: 10.3390/ijms24086965 (PMC10138660; doi:10.3390/ijms24086965)
Supplement: Supplementary file 1 [file ijms-24-06965-s001.zip]

Archive with 1 entries (1 files):
- ijms-2068119-supplementary.pdf
